# Supplementary material for: A Bridge too Far? Comparison of Transition Metal Complexes of Dibenzyltetraazamacrocycles with and without Ethylene Cross-Bridges: X-ray Crystal Structures, Kinetic Stability, and Electronic Properties
Source: Molecules. 2023 Jan 16;28(2):895. doi: 10.3390/molecules28020895 (PMC9863842; doi:10.3390/molecules28020895)
Supplement: Supplementary file 1 [file molecules-28-00895-s001.zip]

Archive with 1 entries (1 files):
- molecules-2114179-supplementary.pdf
